# Supplementary material for: The Influence of Group Competence on Individual Willingness to Join
Source: Behav Sci (Basel). 2026 May 19;16(5):821. doi: 10.3390/bs16050821 (PMC13203655; doi:10.3390/bs16050821)
Supplement: Supplementary file 1 [file behavsci-16-00821-s001.zip]

Archive with 1 entries (1 files):
- behavsci-4236407-supplementary.pdf
